# Supplementary material for: Sakuranetin, A Laxative Component from Peach Leaves and Its Intervention in Metabolism
Source: Int J Mol Sci. 2025 Aug 22;26(17):8112. doi: 10.3390/ijms26178112 (PMC12428585; doi:10.3390/ijms26178112)
Supplement: Supplementary file 1 [file ijms-26-08112-s001.zip]

Archive with 1 entries (1 files):
- ijms-3781357-supplementary.pdf
